# Supplementary material for: Identification of Multiple Low-Level Resistance Determinants and Coselection of Motility Impairment upon Sub-MIC Ceftriaxone Exposure in Escherichia coli
Source: mSphere. 2021 Nov 17;6(6):e00778-21. doi: 10.1128/mSphere.00778-21 (PMC8597738; doi:10.1128/mSphere.00778-21)
Supplement: TABLE S1 [file msphere.00778-21-s0001.xlsx]

## Sheet: Full table
Strain Number	Mutant	Ceftriaxone Concentration (% MIC)	Reference Position	Type	Length	Reference	Allele	Overlapping annotations	Coding region change	Amino acid change	Mean fold change in MIC (Relative to WT)	Standard deviation	PROVEAN Result	Annotation of location (not in coding sequence)	Mean fold change prior to passage	Std. deviation	Mucoid before passage	Mucoid after passage
328	0-1	0									1.5	0.707107			1	0
329	0-2	0	1790901	SNV	1	G	T	Gene: ydiU	NP_416221.1:c.344C>A	NP_416221.1:p.Ser115*	1	0			1	0
349	0-3	0	2741316	SNV	1	T	C				1	0		44nt upstream of yfiL	1	0
350	0-4	0									1	0			2	0
351	0-5	0									1	0			1	0
330	10-1	10	2915675	SNV	1	C	A	Gene: barA	NP_417266.1:c.619C>A	NP_417266.1:p.Arg207Ser	1	0	Neutral		2	0
331	10-2	10									2	0			1.5	0.707107
352	10-3	10									2	0			2	0
353	10-4	10	986276	SNV	1	C	T	Gene: ompF	NP_415449.1:c.707G>A	NP_415449.1:p.Trp236*	1.5	0.707107			2	0
332	30-1	30	3539916	SNV	1	C	T				2	0		247nt upstream of feoA	2	0
		30	986067	SNV	1	C	A	Gene: ompF	NP_415449.1:c.916G>T	NP_415449.1:p.Glu306*
354	30-3	30	1908684	SNV	1	C	A	Gene: mgrB	NP_416340.1:c.83G>T	NP_416340.1:p.Cys28Phe	1.5	0.707107	Deleterious		4	0
355	30-4	30	2164349	SNV	1	T	G	Gene: baeR	NP_416583.1:c.74T>G	NP_416583.1:p.Leu25Trp	3	1.41421	Deleterious		6	2.82843
333	30-2	30	986899	Insertion	1	-	T	Gene: ompF	NP_415449.1:c.84dupA	NP_415449.1:p.Asp29fs	2	0			2	0
334	50-1	50	3535234	SNV	1	T	A	Gene: envZ	NP_417863.1:c.635A>T	NP_417863.1:p.Glu212Val	3	1.41421	Deleterious		8	0
335	50-2	50	3535995	SNV	1	A	C	Gene: ompR	NP_417864.1:c.590T>G	NP_417864.1:p.Met197Arg	2	0	Deleterious		3	1.41421
336	50-3	50	1462235	SNV	1	G	C	Gene: paaK	NP_415916.1:c.111G>C		2	0			4	0	Yes	Yes
		50	3755832	SNV	1	C	G	Gene: aldB	NP_418045.4:c.680G>C	NP_418045.4:p.Gly227Ala			Neutral
		50	4094886	Deletion	1	G	-	Gene: rhaA	YP_026276.1:c.1097delC	YP_026276.1:p.Ala366fs
337	50-4	50									1	0			1.5	0.707107	Yes
356	50-5	50									1	0			4	0	Yes
357	50-6	50	1619333	Deletion	2	AC	-	Gene: marR	NP_416047.4:c.214_215delAC	NP_416047.4:p.Thr72fs	4	0			3	1.41421	Yes
358	50-7	50	987102	SNV	1	T	G				2	0		120nt upstream of ompF	4	0
		50	1168669	SNV	1	G	T	Gene: comR	NP_415629.4:c.164C>A	NP_415629.4:p.Thr55Lys			Deleterious
359	50-8	50									2	0			6	2.82843
360	50-9	50	2991874	SNV	1	T	A				3	1.41421		220nt in front of ygeH	4	0
361	50-10	50	1619185	Insertion	1	-	T	Gene: marR	NP_416047.4:c.66dupT	NP_416047.4:p.Gln23fs	1.5	0.707107			2	0	Yes
338	70-1	70	2316666	SNV	1	G	T	Gene: rcsB	NP_416721.1:c.490G>T	NP_416721.1:p.Glu164*	2	0			4	0
339	70-2	70									2	0			3	1.41421	Yes
340	70-3	70	4487481	SNV	1	A	C	Gene: lptG	NP_418683.4:c.164A>C	NP_418683.4:p.Tyr55Ser	1	0	Deleterious		3	1.41421	Yes
341	70-4	70	1291815	SNV	1	T	A	Gene: galU	NP_415752.1:c.359T>A	NP_415752.1:p.Leu120*	4	0			4	0
		70	4485642	SNV	1	C	G	Gene: pepA	NP_418681.1:c.310G>C	NP_418681.1:p.Gly104Arg
342	70-5	70	713919	SNV	1	C	T	Gene: pgm	NP_415214.1:c.362C>T	NP_415214.1:p.Pro121Leu	2	0	Deleterious		4	0
343	70-6	70	3806727	Deletion	1	A	-	Gene: waaG	NP_418088.1:c.341delT	NP_418088.1:p.Leu114fs	2	0			3	1.41421	Yes	Yes
344	70-7	70									1	0			1	0	Yes
362	70-8	70									2	0			4	0	Yes	Yes
363	70-9	70	2312323	SNV	1	G	A	Gene: ompC	NP_416719.1:c.427C>T	NP_416719.1:p.Gln143*	4	0			6	2.82843
		70	3535145	SNV	1	T	C	Gene: envZ	NP_417863.1:c.724A>G	NP_417863.1:p.Ser242Gly			Deleterious
		70	3536137	SNV	1	G	A	Gene: ompR	NP_417864.1:c.448C>T	NP_417864.1:p.Arg150Cys			Deleterious
		70	1619316	SNV	1	T	C	Gene: marR	NP_416047.4:c.197T>C	NP_416047.4:p.Val66Ala			Deleterious
364	70-10	70	1594899	SNV	1	G	A	Gene: yneO	yneO:c.3188C>T	yneO:p.Thr1063Ile	4	0	Deleterious		4	0
		70	2312734	SNV	1	G	A	Gene: ompC	NP_416719.1:c.16C>T
		70	1619185	Insertion	1	-	T	Gene: marR	NP_416047.4:c.66dupT	NP_416047.4:p.Gln23fs
345	90-1	90	1093235	SNV	1	G	A	Gene: dgcT	NP_415544.1:c.360G>A		2	0			6	2.82843
		90	4134459	SNV	1	C	A	Gene: katG	NP_418377.1:c.625C>A	NP_418377.1:p.Pro209Thr			Neutral
		90	1291815	SNV	1	T	A	Gene: galU	NP_415752.1:c.359T>A	NP_415752.1:p.Leu120*
346	90-2	90	714355	SNV	1	C	A	Gene: pgm	NP_415214.1:c.798C>A	NP_415214.1:p.Phe266Leu	2	0	Deleterious		4	0
		90	1647872	SNV	1	T	C	Misc. feature: cryptic prophage Qin
		90	410965	SNV	1	C	T	Gene: mak	NP_414928.2:c.822C>T
365	90-3	90	2164349	SNV	1	T	G	Gene: baeR	NP_416583.1:c.74T>G	NP_416583.1:p.Leu25Trp	2	0	Deleterious		8	0
		90	2164583	SNV	1	G	C	Gene: baeR	NP_416583.1:c.308G>C	NP_416583.1:p.Gly103Ala			Deleterious
		90	1908737	Deletion	1	A	-	Gene: mgrB	NP_416340.1:c.30delT	NP_416340.1:p.Val11fs
366	90-4	90	2164349	SNV	1	T	G	Gene: baeR	NP_416583.1:c.74T>G	NP_416583.1:p.Leu25Trp	2	0	Deleterious		4	0
347	110-1	110	1292276	SNV	1	C	T	Gene: galU	NP_415752.1:c.820C>T	NP_415752.1:p.Gln274*	2	0			1	0
348	110-2	110	1291815	SNV	1	T	A	Gene: galU	NP_415752.1:c.359T>A	NP_415752.1:p.Leu120*	2	0			2	0
		Parental	3560456	Insertion	1	-	G	Gene: glpR	glpR:c.150_151insC	glpR:p.Ala51fs
			4296381	Insertion	2	-	CG	Repeat region: REP321j
			2173361	Deletion	2	CC	-	Gene: gatC	gatC:c.917_918delGG	gatC:p.Gly306fs
Accession Numbers are NCBI Reference Sequence
